# Supplementary material for: Dynamics of the Enteric Virome in a Swine Herd Affected by Non-PCV2/PRRSV Postweaning Wasting Syndrome
Source: Viruses. 2021 Dec 17;13(12):2538. doi: 10.3390/v13122538 (PMC8705478; doi:10.3390/v13122538)
Supplement: Supplementary file 1 [file viruses-13-02538-s001.zip]

Archive with 1 entries (1 files):
- viruses-1463546-supplementary.pdf
